# Supplementary material for: Embryo development is impaired by sperm mitochondrial-derived ROS
Source: Biol Res. 2024 Jan 30;57:5. doi: 10.1186/s40659-024-00483-4 (PMC10825979; doi:10.1186/s40659-024-00483-4)
Supplement: Supplementary file 1 — Supplementary Material 1 [file 40659_2024_483_MOESM1_ESM.xlsx]

## Sheet: Experiment 1
Sample	% motile sperm	Oxygen consumption (μM O2/h×10^6 viable sperm)	% viable sperm	Mitochondrial membrane potential (ratio JC1aggretate/JC1monomer)	Total ROS levels (AU)	Superoxide levels (AU)	% fertilised oocytes (day2)	% morulae (day6)	% early blastocysts/blastocysts (day6)	% hatching/hatched blastocysts (day6)	% total embryos (day6)	Developmental competency	Developmental potential day 6
1	79.7793	2.43353	91.8006	0.501582	262102	119450	43.5294	32.9545	9.09091	4.54545	60.2273	1.43243	3.41667
2	76.0597	2.83312	90.8155	0.489809	295159	107800	32.1429	32.9114	6.32911	3.79747	60.7595	1.77778	2.42857
3	85.1974	2.50683	94.6648	0.485589	313291	88442.6	31.1111	37.3494	10.8434	1.20482	62.6506	1.85714	3.72727
4	87.5811	4.2767	88.5178	0.46307	294860	132158	58.8235	16.8421	16.8421	5.26316	57.8947	0.916667	2.05556
5	90.7875	2.179	90.8716	0.543265	289757	132920	28.2828	44.186	4.65116	0	74.4186	2.28571	1.90909
6	84.4721	3.26893	86.7841	0.532613	317589	157914	26.4706	10.7692	7.69231	1.53846	35.3846	1.27778	1.3
7	70.3287	2.22994	88.9181	0.754094		63772.6	31.3043	8.03571	9.82143	2.67857	45.5357	1.41667	0.821429
8	82.2896	2.66691	91.5597	0.554949		57376.2	43.7879	26.3084	7.20913	4.34737	58.4445	1.26101	2.21667
9	86.1417	2.73655	91.8012	0.461293		56034.8	31.8681	13.1868	6.59341	5.49451	48.3516	1.51724	1.09524
10	84.7199	2.30634	89.8667	0.522106		38917.8	19.0476	21.7822	7.92079	1.9802	54.4554	2.75	1.3913
11	87.6855	1.9824	90.3772	0.714449		82967.2	58.1633	23.5955	21.3483	2.24719	61.7978	0.964912	3.23077
12	86.6997	3.45396	88.7597	0.662523		56890.7	51.0417	22.1053	13.6842	5.26316	69.4737	1.34694	1.44444
13	93.9692	3.99108	92.7797	0.560999		55895.8	45.614	20.5607	17.757	3.73832	62.6168	1.28846	2.04545
14	89.2948	2.88559	86.0829	0.536902	235083	36133.6	55.1181	7.87402	13.3858	4.72441	64.5669	1.17143	0.673469
15	71.9272	2.20414	91.0231	0.633947	301979	43067.9	43.3628	17.8571	16.0714	2.67857	72.3214	1.65306	1.025
16	83.013	2.37558	87.6456	0.593343	283020	40349.9	45.283	28.972	11.215	1.86916	67.2897	1.5	1.66667
17	92.3433	2.4511	89.0032	0.561797	259214	34595.4	28.7356	0	11.9048	3.57143	30.9524	1.04	1
18	76.7371	1.67365	90.7325	0.666878	303132	41216.2	22.7723	27.8846	4.80769	0	60.5769	2.73913	1.17241
19	84.5373	1.50073	88.545	0.539094	263815	42770.4	42.7184	12.6214	6.79612	5.82524	58.2524	1.36364	0.764706
20	91.3076	2.62226	84.2194	0.51903	302840	48328.6	55.7377	16.9355	20.9677	6.45161	73.3871	1.33824	1.52778
21	75.9425	3.6413	88.792	0.690893	279593	40092.6	52.6316	20.7207	13.5135	2.7027	75.6757	1.4	0.953488
22	83.7563	4.49508	86.3509	0.518917	376433	56248.3	34.8837	14.6067	7.86517	1.1236	59.5506	1.76667	0.65625
23	61.7884	5.07382	88.3896	0.644868	342924	72037.9	55.6701	6.59341	7.69231	1.0989	56.044	0.944444	0.378378
24	75.4298	3.88764	73.2297	0.792706	371242	68053.7	38.7097	11.9565	2.17391	0	43.4783	1.11111	0.481481
25	82.1096	2.94582	87.6958	0.761639	354324	109839	26.8041	2.24719	6.74157	0	34.8315	1.19231	0.347826
26	79.34	4.82252	87.9717	0.53774	417755	63093.8	43.4783	2.22222	5.55556	0	32.2222	0.725	0.318182
27	79.3112	4.53432	85.5335	0.601915	454697	61204.6	28.7356	6.89655	1.14943	1.14943	31.0345	1.08	0.421053
28	78.9049	3.89857	86.2531	0.630264	419708	62861.3	54.7619	2.32558	5.81395	0	45.3488	0.847826	0.21875
29	83.7815	5.52857	85.4981	0.674485	395756	58134.3	41.8605	3.48837	8.13953	0	31.3953	0.75	0.588235
30	90.6636	3.9242	89.3571	0.642174	390932	63169.6	41.6667	1.26582	8.86076	1.26582	41.7722	0.942857	0.375
31	92.4372	3.54909	87.0621	0.641646	440157	52020.4	19.7674	1.14943	5.74713	0	14.9425	0.764706	0.857143
32	78.7631	3.96708	85.9757	0.679126	429201	70224.6	41.8605	8.13953	1.16279	0	48.8372	1.16667	0.235294
33	91.4345	3.45976	86.1646	0.693375	359950	65269.8	52.6882	10	6.66667	0	52.2222	0.959184	0.46875

## Sheet: Experiment 2
Sample	Treatment	% motile sperm	% viable sperm	Oxygen consumption (μM O2/h×10^6 viable sperm)	Mitochondrial membrane potential (ratio JC1aggretate/JC1monomer)	Total ROS levels (AU)	Superoxide levels (AU)
1	Control	80.1879	67.8065	0.43	0.571931	25043.1	46079.5
1	5mM cyanide	1.34486	75.2955	0.07	0.494659	19370.1	33854.2
1	10mM cyanide	0.593472	75.7019	0.09	0.399669	1709.8	30129.3
2	Control	72.0801	51.4811	0.25	0.70745	20623.3	45262
2	5mM cyanide	1.23457	70.4371	0.05	0.58729	11680.3	51585.9
2	10mM cyanide	0.583431	69.7698	0.23	0.40118	548.6	38944.4
3	Control	68.1862	64.7498	0.53	0.74723	20451.5	57337.4
3	5mM cyanide	1.02987	73.1997	0.06	0.587759	16541.1	48707.2
3	10mM cyanide	0.380952	75.973	0.08	0.416891	1239.3	41353.7
4	Control	73.8235	60.6073	0.16	0.708797	19820.1	57280.4
4	5mM cyanide	2.02622	74.8841	0	0.580167	19596.6	56793
4	10mM cyanide	1.18624	71.3724	0.21	0.461823	6955.8	47649.8
5	Control	83.0741	64.7562	0.43	0.616983	14640.6	74749
5	5mM cyanide	0.712251	72.9232	0.02	0.469659	17682.4	61957.5
5	10mM cyanide	0.42735	72.7776	0.05	0.480808	8671.6	42059.2
6	Control	68.7185	62.0908	0.25	0.659279	13252.8	61376.7
6	5mM cyanide	2.99043	71.2625	0.01	0.528583	8299.2	62506.5
6	10mM cyanide	0.527009	71.7995	0.1	0.471061	6608.1	57359.7
7	Control	64.64	78.925	0.22	0.514962	10880.8	36423.1
7	5mM cyanide	5.91	78.3399	0.02	0.42806	10252.6	32523.2
7	10mM cyanide	2.07	78.3903	0.02	0.412884	5860.5	20041.5
8	Control	75.29	66.1701	0.08	0.582322	10787.5	33679.8
8	5mM cyanide	5.56	75.8206	0	0.510292	13259.1	30316.7
8	10mM cyanide	1.47	74.3742	0.04	0.471633	12951.3	24841.4
9	Control	65.19	68.5226	0.21	0.59725	19878.2	43633.5
9	5mM cyanide	0.52	78.9984	0	0.566952	21501.1	36923
9	10mM cyanide	0.13	79.4378	0	0.523049	7403.1	32009.9
10	Control	58.16	69.4946	0.19	0.43841	9571.5	42405.7
10	5mM cyanide	1.41	76.5165	0.03	0.426806	8388.3	36795.5
10	10mM cyanide	1.32	74.4137	0.03	0.396172	2568.6	25192.1
11	Control	72.38	67.0222	0.21	0.622274	10360.3	45416
11	5mM cyanide	0.42	74.9899	0	0.579298	11358	32865.9
11	10mM cyanide	1.3	76.2188	0.01	0.441285	3336.3	25818
12	Control	62.85	63.6922	0.07	0.658477	8120.9	45634.6
12	5mM cyanide	1.27	77.5566	0	0.546493	9174	35104.1
12	10mM cyanide	1.34	73.264	0.05	0.450733	10895.6	31195.1

## Sheet: Experiment 3
Sample	Treatment	Timepoint (h)	% motile sperm	% viable sperm	Mitochondrial membrane potential (ratio JC1aggretate/JC1monomer)	Total ROS levels (AU)
1	Control	0h	64.64	78.925	0.514962	10880.8
1	5mM cyanide	0h	5.91	78.3399	0.42806	10252.6
1	10mM cyanide	0h	2.07	78.3903	0.412884	5860.5
1	Control	24h	69.08	77.1552	0.493032	15344.6
1	5mM cyanide	24h	1.68	78.5264	0.448674	10606.1
1	10mM cyanide	24h	5.61	71.9022	0.422745	578.6
1	Control	72h	65.92	77.2053	0.596342	12436.4
1	5mM cyanide	72h	1.61	75.7913	0.427343	5856.2
1	10mM cyanide	72h	3.96	46.5119	0.466617	327.4
2	Control	0h	75.29	66.1701	0.582322	10787.5
2	5mM cyanide	0h	5.56	75.8206	0.510292	13259.1
2	10mM cyanide	0h	1.47	74.3742	0.471633	12951.3
2	Control	24h	76.61	67.7595	0.592993	15633.7
2	5mM cyanide	24h	1.97	77.7299	0.392606	2606.8
2	10mM cyanide	24h	5.27	58.9962	0.414148	539.7
2	Control	72h	60.66	70.8882	0.61369	14704.1
2	5mM cyanide	72h	1.6	71.7992	0.415705	283.5
2	10mM cyanide	72h	5.45	28.1294	0.470646	417.6
3	Control	0h	65.19	68.5226	0.59725	19878.2
3	5mM cyanide	0h	0.52	78.9984	0.566952	21501.1
3	10mM cyanide	0h	0.13	79.4378	0.523049	7403.1
3	Control	24h	87.09	71.0945	0.6695	29406.6
3	5mM cyanide	24h	1.19	79.6776	0.393141	988.5
3	10mM cyanide	24h	3.07	69.0907	0.411328	509.7
3	Control	72h	79.82	66.1238	0.709606	16044.1
3	5mM cyanide	72h	2.91	67.0503	0.430449	352
3	10mM cyanide	72h	2.6	36.721	0.474606	438.9
4	Control	0h	58.16	69.4946	0.43841	9571.5
4	5mM cyanide	0h	1.41	76.5165	0.426806	8388.3
4	10mM cyanide	0h	1.32	74.4137	0.396172	2568.6
4	Control	24h	85.95	66.0315	0.47582	14033.4
4	5mM cyanide	24h	0.87	77.322	0.414687	8731.6
4	10mM cyanide	24h	2.3	67.0073	0.411777	559.5
4	Control	72h	82.14	67.4781	0.486502	14622
4	5mM cyanide	72h	3.83	73.9876	0.417686	745.5
4	10mM cyanide	72h	7.08	30.0251	0.482726	370.9
5	Control	0h	72.38	67.0222	0.622274	10360.3
5	5mM cyanide	0h	0.42	74.9899	0.579298	11358
5	10mM cyanide	0h	1.3	76.2188	0.441285	3336.3
5	Control	24h	86.14	66.8007	0.676073	28295.5
5	5mM cyanide	24h	1.2	76.2897	0.385426	539.4
5	10mM cyanide	24h	2.29	43.1545	0.406465	472
5	Control	72h	85.61	60.8368	0.660998	21041
5	5mM cyanide	72h	5.21	58.305	0.411046	311.8
5	10mM cyanide	72h	6.76	24.4447	0.452149	426.2
6	Control	0h	62.85	63.6922	0.658477	8120.9
6	5mM cyanide	0h	1.27	77.5566	0.546493	9174
6	10mM cyanide	0h	1.34	73.264	0.450733	10895.6
6	Control	24h	88.35	63.996	0.642761	19693.2
6	5mM cyanide	24h	0.75	76.2014	0.394572	290.6
6	10mM cyanide	24h	2.99	44.3355	0.419081	425.7
6	Control	72h	74.57	63.6153	0.679117	25531
6	5mM cyanide	72h	3.4	69.267	0.419198	291.1
6	10mM cyanide	72h	5.48	27.0935	0.472731	358.1
